# Supplementary material for: SPATS2 is positively activated by long noncoding RNA SNHG5 via regulating DNMT3a expression to promote hepatocellular carcinoma progression
Source: PLoS One. 2022 Jan 25;17(1):e0262262. doi: 10.1371/journal.pone.0262262 (PMC8789170; doi:10.1371/journal.pone.0262262)
Supplement: S1 Dataset — (XLSX) [file pone.0262262.s001.xlsx]

## Sheet: figure1
figure1B
HL-7702	1	1	1
HepG2	4.32	3.86	4.82
Huh-7	0.86	0.95	0.8
MHCC97-H	2.35	2.6	2.08
MHCC97-L	1.13	1.32	0.98
figure1E
HepG2	1	1	1
siControl	0.98	0.95	1.03
siSPATS2	0.38	0.43	0.35
figure1F	1	1	1		2	2	2		3	3	3		4	4	4
HepG2	0.83	0.79	0.82		1.45	1.42	1.36		2.13	2.19	2.07		2.24	2.26	2.28
siControl	0.8	0.82	0.78		1.41	1.39	1.38		2.05	2.1	2.16		2.19	2.21	2.23
siSPATS2	0.73	0.7	0.75		1.13	1.15	1.17		1.94	1.9	1.97		2.13	2.18	2.02
figure1H	G0/G1	G0/G1	G0/G1		S	S	S		G2/M	G2/M	G2/M
HepG2	57.95	57.52	57.78		24.54	24.35	24.58		18.52	18.76	18.69
siControl	58.36	57.89	57.63		25.49	25.65	25.73		17.37	17.64	17.86
siSPATS2	60.11	60.19	60.06		26.66	26.82	26.79		14.66	14.25	14.21
figure1J	1	2	3
HepG2	20.4	25.1	22.8
siControl	23.4	25.1	20.8
siSPATS2	17.3	18.2	16.4
figure1L	1	2	3
siControl	4.3	4	3.7
siSPATS2	6.5	6.2	6.8
figure1N
HepG2	41.3	42	40
siControl	42	42.5	41.6
siSPATS2	15	15.3	14.8

## Sheet: figure2
figure2B	1	2	3
HL-7702	1	1	1
HpG2	4.75	4.8	4.6
Huh-7	1.96	2.15	1.76
MHCC97-H	5.3	5.5	5.1
MHCC97-L	4.08	4.12	3.95
figure2F	1	2	3
pEmpty	42.8	45.6	40.2
pSNHG5	70.3	75.2	68
figure2G	1	2	3
pEmpty	8.1	9.2	7.2
pSNHG5	16.7	20.4	15.6

## Sheet: figure3
figure1B	1	2	3
HepG2	1	1	1
siControl	1.06	1.08	1.03
siSNHG5	0.4	0.45	0.38
figure1C	1	2	3
HepG2	1	1	1
pControl	1.16	1.13	1.08
pSNHG5	7.4	8	7.2
figure1g	1	2	3
Empt	1	1	1
pSNHG5	3.75	3.96	3.5
Exon1	1.06	1.02	1.08

## Sheet: figure4
figure4A	1	2	3		1	2	3		1	2	3		1	2	3		1	2	3
NC	0.52	0.48	0.49		0.95	0.93	0.97		1.53	1.56	1.48		1.65	1.67	1.64		1.98	1.95	2.09
siSPATS2	0.4	0.45	0.6		0.75	0.73	0.78		1.14	1.04	1.21		1.12	1.16	1.1		1	1.05	0.96
pSNHG5	0.53	0.55	0.5		0.95	1.43	1.08		1.68	1.57	1.54		2	2.2	1.98		1.86	1.82	1.9
pSNHG5+siSPATS2	0.49	0.46	0.48		0.84	0.82	0.8		1.32	1.29	1.38		1.54	1.58	1.6		1.89	1.93	1.95
figure4C	1	2	3
NC	45	50	41
siSPATS2	30	28	26
pSNHG5	78	69	89
pSNHG5+siSPATS2	42	44	41
figure4E	G0/G1	G0/G1	G0/G1		S	S	S		G2/M	G2/M	G2/M
NC	53.15	55.32	50.17		26.93	25.44	27.12		20.9	21.32	19.94
siSPATS2	58.71	61.27	59.64		24.84	24.53	24.76		17.55	17.38	18.17
pSNHG5	59.75	57.68	58.32		27.25	27.78	27.63		14.36	14.04	14.75
pSNHG5+siSPATS2	51.94	50.32	52.13		25.99	26.05	25.32		22.76	22.85	22.97
figure4G	1	2	3
NC	4.35	4.71	4.16
siSPATS2	5.19	4.27	4.79
pSNHG5	3.51	3.44	4.06
pSNHG5+siSPATS2	4.84	4.19	4.62
figure4I
NC	9.4	7.4	6.7
siSPATS2	2.2	1.1	0.7
pSNHG5	20.7	17.8	15
pSNHG5+siSPATS2	3.5	3.2	4

## Sheet: figure5D
Start position	End position	Methylation level
49365747	49365748	0
49365754	49365755	0
49365756	49365757	0
49365757	49365758	0
49365761	49365762	79.4118
49365772	49365773	0
49365773	49365774	0
49365774	49365775	0
49365778	49365779	0
49365779	49365780	0
49365781	49365782	0
49365785	49365786	0
49365788	49365789	45.1613
49365797	49365798	3.7037
49365798	49365799	0
49365800	49365801	0
49365807	49365808	0
49365814	49365815	0
49365819	49365820	0
49365824	49365825	0
49365826	49365827	0
49365829	49365830	0
49365834	49365835	0
49365837	49365838	0
49365839	49365840	0
49365845	49365846	0
49365851	49365852	0
49365860	49365861	0
49365866	49365867	0
49365870	49365871	66.6667
49365878	49365879	0
49365879	49365880	0
49365887	49365888	0
49365893	49365894	0
49365894	49365895	0
49365903	49365904	0
49365907	49365908	0
49365912	49365913	0
49365914	49365915	0
49365918	49365919	0
49365920	49365921	0
49365922	49365923	33.3333
49365924	49365925	0
49365926	49365927	0
49365928	49365929	0
49365929	49365930	0
49365932	49365933	0
49365942	49365943	0
49365943	49365944	0
49365948	49365949	0
49365953	49365954	0
49365954	49365955	0
49365955	49365956	0
49365956	49365957	0
49365961	49365962	0
49365966	49365967	0
49365967	49365968	0
49365969	49365970	0
49365987	49365988	0
49365993	49365994	0
49366033	49366034	0
49366041	49366042	0
49366045	49366046	0
49366046	49366047	0
49366047	49366048	1
49366050	49366051	0
49366052	49366053	0
49366054	49366055	0
49366057	49366058	0
49366060	49366061	0
49366061	49366062	0
49366063	49366064	0
49366064	49366065	1
49366067	49366068	0
49366069	49366070	55.5556
49366070	49366071	0
49366077	49366078	0
49366086	49366087	0
49366088	49366089	0
49366089	49366090	0
49366092	49366093	0
49366093	49366094	0
49366095	49366096	0
49366098	49366099	0
49366099	49366100	0
49366101	49366102	0
49366102	49366103	0
49366103	49366104	57.1429
49366110	49366111	0
49366119	49366120	0
49366123	49366124	54.1667
49366129	49366130	0
49366130	49366131	0
49366132	49366133	0
49366133	49366134	0
49366135	49366136	0
49366138	49366139	0
49366139	49366140	78.125
49366142	49366143	0
49366167	49366168	41.6667
49366175	49366176	0
49366177	49366178	0
49366186	49366187	0
49366187	49366188	0
49366191	49366192	0
49366196	49366197	0
49366198	49366199	0.621622
49366202	49366203	0
49366204	49366205	0
49366205	49366206	0
49366209	49366210	0
49366210	49366211	0
49366212	49366213	0
49366217	49366218	0
49366220	49366221	0
49366221	49366222	81.0811
49366223	49366224	0
49366224	49366225	0
49366225	49366226	83.7838
49366227	49366228	0
49366228	49366229	0
49366230	49366231	44.7368
49366233	49366234	0
49366234	49366235	0
49366236	49366237	0
49366238	49366239	0
49366246	49366247	0
49366255	49366256	0
49366259	49366260	15
49366265	49366266	0
49366266	49366267	6.25
49366268	49366269	0
49366269	49366270	66.6667
49366271	49366272	86.6667
49366273	49366274	0
49366274	49366275	0
49366275	49366276	53.3333
49366278	49366279	0
49366279	49366280	0
49366280	49366281	0
49366281	49366282	0
49366287	49366288	0
49366301	49366302	0
49366306	49366307	0
49366310	49366311	0
49366314	49366315	0
49366320	49366321	0
49366321	49366322	0
49366322	49366323	12.5
49366324	49366325	0
49366328	49366329	0
49366329	49366330	0
49366330	49366331	0
49366331	49366332	0
49366333	49366334	0
49366342	49366343	0
49366343	49366344	0
49366344	49366345	0
49366345	49366346	0
49366349	49366350	0
49366350	49366351	0
49366354	49366355	0.0625
49366357	49366358	0
49366359	49366360	0
49366371	49366372	0
49366378	49366379	0
49366382	49366383	0
49366393	49366394	0
49366395	49366396	0
49366401	49366402	0
49366411	49366412	0
49366412	49366413	0
49366415	49366416	0
49366417	49366418	0
49366418	49366419	0
49366434	49366435	0
49366438	49366439	14.2857
49366441	49366442	16.6667
49366457	49366458	0
49366468	49366469	5.55556
49366475	49366476	0.2
49366478	49366479	6.66667
49366483	49366484	0
49366484	49366485	0
49366487	49366488	0
49366488	49366489	0
49366490	49366491	0
49366491	49366492	8.33333
49366493	49366494	0
49366494	49366495	0
49366496	49366497	9.09091
49366506	49366507	0
49366511	49366512	0
49366515	49366516	0
49366518	49366519	0
49366528	49366529	0
49366534	49366535	0
49366535	49366536	0
49366536	49366537	0
49366539	49366540	0
49366543	49366544	0
49366547	49366548	0
49366548	49366549	0
49366549	49366550	0
49366555	49366556	0
49366559	49366560	0
49366562	49366563	0
49366563	49366564	0
49366564	49366565	0
49366566	49366567	0
49366568	49366569	0
49366569	49366570	0
49366570	49366571	0
49366571	49366572	0
49366572	49366573	0
49366574	49366575	0
49366575	49366576	0
49366578	49366579	0
49366579	49366580	0
49366581	49366582	0
49366584	49366585	0

## Sheet: figure 5E
Start position	End position	Normal liver	HepG2	siSNHG5
49366103	49366104	57.1429	13	17
49366123	49366124	54.1667	10	12
49366139	49366140	78.125	8	11
49366167	49366168	41.6667	10	14
49366198	49366199	62.1622	59	63
49366221	49366222	81.0811	31	26
49366225	49366226	83.7838	29	31
49366230	49366231	44.7368	29	37
49366259	49366260	15	15	19
49366269	49366270	66.6667	23	24
49366271	49366272	86.6667	22	29
49366275	49366276	53.3333	26	33

## Sheet: figure6
figure6A		1	2	3
pNC	Reference gene	1	1	1
pSNHG5	Reference gene	1	1	1
siNC	Reference gene	1	1	1
siSNHG5	Reference gene	1	1	1
pNC	DNMT3a	1.25	1.48	1.04
pSNHG5	DNMT3a	0.48	0.68	0.42
siNC	DNMT3a	0.91	1.13	1.02
siSNHG5	DNMT3a	2.4	2.75	2.28
pNC	DNMT3b	1.02	1.36	0.97
pSNHG5	DNMT3b	1.25	1.32	1.15
siNC	DNMT3b	1.13	1.25	1.02
siSNHG5	DNMT3b	1	1.12	0.94
figure6B		1	2	3
NC	TET1	1	1	1
pSNHG5	TET1	0.55	0.9	0.41
NC	TET2	1	1	1
pSNHG5	TET2	0.52	0.63	0.46
NC	TET3	1	1	1
pSNHG5	TET3	2.68	3.97	1.35
figure6C		1	2	3
pNC		1	2	1
pDNMT3a		0.48	0.62	0.36
